# Supplementary material for: Functional Magnetic Resonance Imaging Signal Typically Viewed as “Noise” Has Clinical Relevance in Psychiatry
Source: Biol Psychiatry Glob Open Sci. 2026 Mar 6;6(3):100720. doi: 10.1016/j.bpsgos.2026.100720 (PMC13090997; doi:10.1016/j.bpsgos.2026.100720)
Supplement: Key Resources Table [file mmc2.xlsx]

## Sheet: Key Resources Table
KEY RESOURCES TABLE
Resource Type	Specific Reagent or Resource	Source or Reference	Identifiers	Additional Information
Add additional rows as needed for each resource type	Include species and sex when applicable.	Include name of manufacturer, company, repository, individual, or research lab. Include PMID or DOI for references; use “this paper” if new.	Include catalog numbers, stock numbers, database IDs or accession numbers, and/or RRIDs. RRIDs are highly encouraged; search for RRIDs at https://scicrunch.org/resources.	Include any additional information or notes if necessary.
Organism/strain	Four human datasets: Cigarette Cue Reactivity Cohort: 64 nicotine-dependent participants (39 male, 25 female; age 29.19 + 6.93 years) Chronic Nicotine Use and Matched Controls Cohort: 97 individuals who did (55 male, 42 female; age 48.23 + 10.84 years) and 34 individuals who did not (22 male, 12 female; age 46.24 + 9.45 years) chronically use nicotine HCP Cohort: 462 participants (181 male, 281 f…	N/A	N/A	All participants came from the local community and were either healthy volunteers (HCP Cohort, Acute Psychostimulant Administration Cohort, and N=34 of the Chronic Nicotine Use and Matched Controls Cohort) or they were nicotine dependent individuals (Cigarette Cue Reactivity Cohort and N=97 of the Chronic Nicotine Use and Matched Controls Cohort).
Chemical Compound or Drug	7mg nicotine	National Institute on Drug Abuse Intramural Research Program -- National Institutes of Health	N/A
Chemical Compound or Drug	20mg methylphenidate	National Institute on Drug Abuse Intramural Research Program -- National Institutes of Health	N/A
Deposited Data; Public Database	Human Connectome Project Young Adults (HCP-YA)	N/A	https://www.humanconnectome.org/study/hcp-young-adult ; Accession numbers provided in supplemental document
Software; Algorithm	Regressor Interpolation at Progressive Time Delays (RIPTiDe)	The code and instructions (written by Dr. Blaise Frederick) for performing RIPTiDe denoising using the rapidtide package are publicly available at https://rapidtide. readthedocs.io/en/latest/usage_rapidtide.html#removing-low-frequency-physiological-noise-from-fmri-data.	N/A
Software; Algorithm	RStudio	Posit	v.2025.05.1+513, http://www.posit.co/
Software; Algorithm	FMRIB Software Library (FSL)	FMRIB Software Library	v.6.0.0
Software; Algorithm	fMRIPrep	fMRIPrep, NiPreps	v.23.1.4, https://fmriprep.org/en/23.1.4/ ; ; NiPreps: https://www.nipreps.org/
Software; Algorithm	bidskit	bidskit	https://github.com/jmtyszka/bidskit
Software; Algorithm	AFNI	National Institute on Mental Health Intramural Research Program -- National Institutes of Health	v.24.2.01, https://afni.nimh.nih.gov

## Sheet: Instructions
Key Resource Table
The journals of the Society of Biological Psychiatry support efforts in the biomedical research community to improve transparency and reproducibility in published research. Thus, the Biological Psychiatry family of journals are pleased to participate in the initiative to include a Key Resources Table in published articles.
Authors are asked to submit this table at first revision, which may be uploaded using the "Key Resources Table" item type. This table will then be published as supplemental information.
The Key Resources Table is designed to promote reproducibility and thus, should include the resources and relevant details necessary to reproduce the study's results. It does not need to be exhaustive. Extensive lists (e.g., oligonucleotides, etc.) may be supplied in a supplementary table and the table referenced here. We strongly encourage the use of RRID identifiers that provide persistent, uni…
Resource categories
Note: For all categories, indicate sex and species when applicable
● Antibody - include host organism common name and clonality (e.g., “mouse monoclonal”)
● Biological sample - any other biological entity, ranging from isolated tissue to defined population
● Cell line - if a primary cell line, describe in Additional Information
● Chemical compound, drug - commercially available reagents
● Commercial assay/kit - detection assays; labeling and sample preparation kits
● Deposited data or public database - include both raw data from this paper deposited into a repository and public repository databases (postmortem tissue; genetic consortia data; etc.)
● Genetic reagent - applies to mutations and variants in whole organism, including transgenically introduced constructs
● Peptide, recombinant protein - commercially available reagents
● Recombinant DNA reagent - traditional cultured clones, plasmids, cDNAs, etc., including recombinant DNA libraries
● Sequence-based reagent - oligonucleotides, primers, etc.; indicate sequence
● Software, algorithm - include version number and URL for download
● Organism/Strain - applies to whole organism
● Transfected construct - in cell line; indicate species of cell line or construct component
● Other - miscellaneous other categories, including histological stains
